# Supplementary material for: Synthesis of Tetrasubstituted Phosphorus Analogs of Aspartic Acid as Antiproliferative Agents
Source: Molecules. 2022 Nov 18;27(22):8024. doi: 10.3390/molecules27228024 (PMC9693455; doi:10.3390/molecules27228024)
Supplement: Supplementary file 1 [file molecules-27-08024-s001.zip]

Archive with 1 entries (1 files):
- molecules-1948083-supplementary.pdf
